# Supplementary material for: The Therapeutic Potential of Exosomes vs. Matrix-Bound Nanovesicles from Human Umbilical Cord Mesenchymal Stromal Cells in Osteoarthritis Treatment
Source: Int J Mol Sci. 2024 Oct 28;25(21):11564. doi: 10.3390/ijms252111564 (PMC11545893; doi:10.3390/ijms252111564)
Supplement: Supplementary file 1 [file ijms-25-11564-s001.zip]

Archive with 1 entries (1 files):
- ijms-3234963-supplementary.pdf
